# Supplementary material for: Disentangling rock record bias and common-cause from redundancy in the British fossil record
Source: Nat Commun. 2014 Sep 4;5:4818. doi: 10.1038/ncomms5818 (PMC4164781; doi:10.1038/ncomms5818)
Supplement: Supplementary Data 1 — Raw times series and formation boundary data. [file ncomms5818-s2.xls]

## Sheet: Supplementary Data 1
	Disentangling rock record bias and common-cause from redundancy in the fossil record
	A.M. Dunhill, B. Hannisdal and M.J. Benton
	Supplementary Data 1: Raw time series and formation boundary data
	Sheet 1: Raw marine time series
	Sheet 2: Raw terrestrial time series
	Sheet 3: All GB Triassic and Jurassic formations
	Sheet 4: Wessx Basin Triassic and Jurassic formations
	Sheet 5: East Midlands Basin Triassic and Jurassic formations
	Sheet 6: Yorkshire (Cleveland) Basin Triassic and Jurassic formations

## Sheet: Marine time series
RAW MARINE TIME SERIES
EPOCH	MIDPOINT	DURATION	OUTCROP	FORMATIONS	COLLECTIONS	GENERA	d18O	d13C	87/86Sr	d34S	SEA LEVEL
EARLY CAMBRIAN	531	29	654	25	17	64	-8.0006	-0.11215	0.70859	37.066	27.5
MID CAMBRIAN	509	12	421	21	1	11	-6.6242	0.20409	0.70917	37.342	48
FURONGIAN	491.2	12.7	0	0	1	1	-8.9471	1.5863	0.70937	37.26	62.361
EARLY ORDOVICIAN	477.7	16.5	1161	38	12	59	-8.1321	-1.1852	0.70897	34.667	82.488
MID ORDOVICIAN	464.2	10.9	374	29	243	110	-7.0932	-0.97064	0.70872	25.233	81.725
LATE ORDOVICIAN	451.1	17.2	4511	78	181	413	-4.393	1.0112	0.70793	35.533	95.468
LLANDOVERY	438.6	15.5	4363	53	309	273	-4.8853	1.2263	0.70808	28.486	81.155
WENLOCK	430.4	5.3	743	38	34	242	-4.6169	1.7001	0.70834	27.456	87.337
LUDLOW	425.2	4.2	1395	18	100	233	-4.8874	2.5645	0.70871	26.775	80.723
PRIDOLI	421.1	2.7	48	2	9	50	-5.5056	0.37133	0.70875	25.32	75.248
EARLY DEVONIAN	406.25	18.5	531	11	17	47	-5.795	1.0752	0.70836	19.75	62.588
MID DEVONIAN	387.95	12.2	1314	21	26	49	-4.9585	0.91239	0.70787	20.867	74.279
LATE DEVONIAN	370.8	26.1	781	16	24	74	-5.9034	0.91913	0.70812	24.02	67.362
EARLY MISSISSIPPIAN	352.8	13.9	682	26	54	85	-3.7876	2.7434	0.70796	19.567	55.322
MID MISSISSIPPIAN	338.8	18.9	13302	100	346	539	-4.1472	2.7308	0.70794	15.255	38.348
LATE MISSISSIPPIAN	327.05	8.3	1388	5	105	113	-3.1614	2.4988	0.70807	14.588	22.14
EARLY PENNSYLVANIAN	319.2	6.4	9550	11	15	32	-2.7696	4.4982	0.70838	15.557	16.417
MID PENNSYLVANIAN	311.1	5.2	1610	11	0	0	-2.6295	4.7228	0.70828	13.325	33.474
LATE PENNSYLVANIAN	302.95	7.5	0	0	0	0	-2.4199	3.7314	0.70819	12.025	42.197
CISURALIAN	285.6	28.4	86	3	0	0	-3.5768	3.9929	0.70752	12.9	31.853
GUADALUPIAN	266.05	10.2	0	0	0	0	-3.477	4.9743	0.70731	13.583	23.568
LOPINGIAN	256	9.4	1890	13	129	123	-3.8323	3.4721	0.70746	17.025	5.1837
EARLY TRIASSIC	249.65	6	1	1	0	0	-5.92	1.4433	0.70817	20.467	7.138
MID TRIASSIC	242.05	17	60	1	1	3	-3.9734	0.78707	0.70772	21.671	19.15
LATE TRIASSIC	219.15	28.4	1673	6	48	86	-2.1793	2.4343	0.7077	18.333	34.366
EARLY JURASSIC	187.7	24	5073	17	244	339	-0.79169	0.5316	0.70729	17.671	24.039
MID JURASSIC	168.8	14.4	9575	36	193	325	-1.515	0.8124	0.70711	17.16	35.053
LATE JURASSIC	154.25	15.7	5126	23	216	330	-1.188	1.874	0.70688	15.7	49.361
EARLY CRETACEOUS	122.75	45.9	7468	21	198	492	-1.5155	1.3071	0.70742	16.543	44.884
LATE CRETACEOUS	83.25	34.1	9847	20	99	205	-1.6432	2.3794	0.70746	18.574	62.765
PALEOCENE	61	9.7	7367	4	13	69	-0.80298	2.4821	0.70778	18.315	66.765
EOCENE	44.95	21.9	573	6	163	1041	-1.0025	2.5638	0.70775	21.129	63.486
OLIGOCENE	28.45	10.87	0	0	2	3	-0.37203	0.75929	0.70803	21.641	50.223
MIOCENE	14.165	17.7	0	0	0	0	-0.80018	2.3367	0.70878	22.037	43.787
PLIOCENE	3.96	3.52	1096	6	29	288	-1.2206	2.3531	0.70904	21.934	45.833

## Sheet: Terrestrial time series
RAW TERRESTRIAL TIME SERIES
EPOCH	MIDPOINT	DURATION	OUTCROP	FORMATIONS	COLLECTIONS	GENERA	d18O	d13C	87/86Sr	d34S	SEA LEVEL
EARLY CAMBRIAN	531	29	0	0	0	0	-8.0006	-0.11215	0.70859	37.066	27.5
MID CAMBRIAN	509	12	0	0	0	0	-6.6242	0.20409	0.70917	37.342	48
FURONGIAN	491.2	12.7	0	0	0	0	-8.9471	1.5863	0.70937	37.26	62.361
EARLY ORDOVICIAN	477.7	16.5	0	0	0	0	-8.1321	-1.1852	0.70897	34.667	82.488
MID ORDOVICIAN	464.2	10.9	2	2	0	0	-7.0932	-0.97064	0.70872	25.233	81.725
LATE ORDOVICIAN	451.1	17.2	0	0	0	0	-4.393	1.0112	0.70793	35.533	95.468
LLANDOVERY	438.6	15.5	194	4	0	0	-4.8853	1.2263	0.70808	28.486	81.155
WENLOCK	430.4	5.3	42	4	0	0	-4.6169	1.7001	0.70834	27.456	87.337
LUDLOW	425.2	4.2	222	2	0	0	-4.8874	2.5645	0.70871	26.775	80.723
PRIDOLI	421.1	2.7	47	5	0	0	-5.5056	0.37133	0.70875	25.32	75.248
EARLY DEVONIAN	406.25	18.5	5536	42	11	43	-5.795	1.0752	0.70836	19.75	62.588
MID DEVONIAN	387.95	12.2	2282	28	2	3	-4.9585	0.91239	0.70787	20.867	74.279
LATE DEVONIAN	370.8	26.1	691	16	0	0	-5.9034	0.91913	0.70812	24.02	67.362
EARLY MISSISSIPPIAN	352.8	13.9	154	3	28	51	-3.7876	2.7434	0.70796	19.567	55.322
MID MISSISSIPPIAN	338.8	18.9	11219	35	3	18	-4.1472	2.7308	0.70794	15.255	38.348
LATE MISSISSIPPIAN	327.05	8.3	502	6	2	4	-3.1614	2.4988	0.70807	14.588	22.14
EARLY PENNSYLVANIAN	319.2	6.4	8353	12	1	1	-2.7696	4.4982	0.70838	15.557	16.417
MID PENNSYLVANIAN	311.1	5.2	3320	7	5	9	-2.6295	4.7228	0.70828	13.325	33.474
LATE PENNSYLVANIAN	302.95	7.5	3	2	0	0	-2.4199	3.7314	0.70819	12.025	42.197
CISURALIAN	285.6	28.4	1542	44	3	13	-3.5768	3.9929	0.70752	12.9	31.853
GUADALUPIAN	266.05	10.2	0	0	0	0	-3.477	4.9743	0.70731	13.583	23.568
LOPINGIAN	256	9.4	161	5	0	0	-3.8323	3.4721	0.70746	17.025	5.1837
EARLY TRIASSIC	249.65	6	4351	19	0	0	-5.92	1.4433	0.70817	20.467	7.138
MID TRIASSIC	242.05	17	5099	9	32	32	-3.9734	0.78707	0.70772	21.671	19.15
LATE TRIASSIC	219.15	28.4	705	2	33	52	-2.1793	2.4343	0.7077	18.333	34.366
EARLY JURASSIC	187.7	24	0	0	11	29	-0.79169	0.5316	0.70729	17.671	24.039
MID JURASSIC	168.8	14.4	1333	10	30	138	-1.515	0.8124	0.70711	17.16	35.053
LATE JURASSIC	154.25	15.7	3	1	7	43	-1.188	1.874	0.70688	15.7	49.361
EARLY CRETACEOUS	122.75	45.9	1050	6	120	188	-1.5155	1.3071	0.70742	16.543	44.884
LATE CRETACEOUS	83.25	34.1	0	0	2	2	-1.6432	2.3794	0.70746	18.574	62.765
PALEOCENE	61	9.7	29	2	5	25	-0.80298	2.4821	0.70778	18.315	66.765
EOCENE	44.95	21.9	196	4	20	269	-1.0025	2.5638	0.70775	21.129	63.486
OLIGOCENE	28.45	10.87	0	0	1	30	-0.37203	0.75929	0.70803	21.641	50.223
MIOCENE	14.165	17.7	0	0	0	0	-0.80018	2.3367	0.70878	22.037	43.787
PLIOCENE	3.96	3.52	430	1	5	15	-1.2206	2.3531	0.70904	21.934	45.833

## Sheet: All formations
ALL GB TRIASSIC AND JURASSIC FORMATIONS
FORMATION	PERIOD	BASIN	THICKNESS	FACIES	LITHOLOGY	GENERA
Lenton Sandstone	Triassic	East Midlands	70	aeolian	fine sandstone	0
Kinnerton Sandstone	Triassic	Cheshire	257	aeolian	medium sandstone	0
Aylesbeare Mudstone	Triassic	Wessex	493	terrestrial	silty mudstone	0
St Bees Sandstone	Triassic	Lancashire	460	fluvial	fine sandstone	0
St Bees Sandstone	Triassic	Carlisle	344	fluvial	fine sandstone	0
Chester Pebble Bed	Triassic	Cheshire	235	fluvial	pebbly sandstone	0
Kidderminster	Triassic	Stafford	136	fluvial	pebbly conglomerate	1
Kidderminster	Triassic	Worcester	166	fluvial	pebbly conglomerate	1
Kidderminster	Triassic	Needwood	136	fluvial	pebbly conglomerate	0
Nottingham Castle Sandstone	Triassic	East Midlands	184	fluvial	pebbly conglomerate	0
Wilmslow Sandstone	Triassic	Cheshire	347	fluvial	fine sandstone	0
Hawksmoor	Triassic	Needwood	168	fluvial	fine sandstone	1
Wildmoor Sandstone	Triassic	Stafford	86	fluvial	fine sandstone	1
Wildmoor Sandstone	Triassic	Worcester	129	fluvial	fine sandstone	1
Budleigh Salterton Pebble Bed	Triassic	Wessex	26	fluvial	pebbly sandstone	0
Otter Sandstone	Triassic	Wessex	109	fluvial	fine sandstone	21
Kirklinton Sandstone	Triassic	Carlisle	63	fluvial	fine sandstone	0
Bromsgrove Sandstone	Triassic	East Midlands	350	fluvial	fine sandstone	0
Bromsgrove Sandstone	Triassic	Needwood	177	fluvial	fine sandstone	0
Bromsgrove Sandstone	Triassic	Worcester	196	fluvial	fine sandstone	28
Bromsgrove Sandstone	Triassic	Stafford	82	fluvial	fine sandstone	2
Helsby Sandstone	Triassic	Cheshire	175	fluvial	fine sandstone	2
Ormskirk Sandstone	Triassic	Lancashire	204	fluvial	fine sandstone	1
Tarporley Siltstone	Triassic	Needwood	32	fluvial	Heterolithic: interbedded sandstones, siltstones, mudstones	0
Tarporley Siltstone	Triassic	Stafford	32	fluvial	Heterolithic: interbedded sandstones, siltstones, mudstones	0
Tarporley Siltstone	Triassic	Cheshire	182	fluvial	Heterolithic: interbedded sandstones, siltstones, mudstones	2
Tarporley Siltstone	Triassic	East Midlands	47	fluvial	Heterolithic: interbedded sandstones, siltstones, mudstones	6
Sidmouth Mudstone	Triassic	East Midlands	129	terrestrial	Heterolithic: mudstones, siltstones, halite	0
Sidmouth Mudstone	Triassic	Carlisle	178	terrestrial	Heterolithic: mudstones, siltstones, halite	0
Sidmouth Mudstone	Triassic	Needwood	148	terrestrial	Heterolithic: mudstones, siltstones, halite	0
Sidmouth Mudstone	Triassic	Stafford	241	terrestrial	Heterolithic: mudstones, siltstones, halite	0
Sidmouth Mudstone	Triassic	Worcester	257	terrestrial	Heterolithic: mudstones, siltstones, halite	0
Sidmouth Mudstone	Triassic	Cheshire	1473	terrestrial	Heterolithic: mudstones, siltstones, halite	1
Sidmouth Mudstone	Triassic	Lancashire	933	terrestrial	Heterolithic: mudstones, siltstones, halite	1
Sidmouth Mudstone	Triassic	Bristol	300	terrestrial	Heterolithic: mudstones, siltstones, halite	1
Sidmouth Mudstone	Triassic	Wessex	180	terrestrial	Heterolithic: mudstones, siltstones, halite	1
Arden Sandstone	Triassic	Needwood	5	fluvial	Heterolithic: mudstones, siltstones, sandstones	0
Arden Sandstone	Triassic	Bristol	13	fluvial	Heterolithic: mudstones, siltstones, sandstones	0
Arden Sandstone	Triassic	Worcester	6	fluvial	Heterolithic: mudstones, siltstones, sandstones	10
Arden Sandstone	Triassic	Wessex	29	fluvial	Heterolithic: mudstones, siltstones, sandstones	12
Arden Sandstone	Triassic	East Midlands	3	fluvial	Heterolithic: mudstones, siltstones, sandstones	1
Branscombe Mudstone	Triassic	East Midlands	38	terrestrial	Heterolithic: mudstones, siltstones, gypsum/anhydrite	0
Branscombe Mudstone	Triassic	Needwood	105	terrestrial	Heterolithic: mudstones, siltstones, gypsum/anhydrite	0
Branscombe Mudstone	Triassic	Worcester	102	terrestrial	Heterolithic: mudstones, siltstones, gypsum/anhydrite	0
Branscombe Mudstone	Triassic	Bristol	238	terrestrial	Heterolithic: mudstones, siltstones, gypsum/anhydrite	0
Branscombe Mudstone	Triassic	Wessex	246	terrestrial	Heterolithic: mudstones, siltstones, gypsum/anhydrite	1
Blue Anchor	Triassic	East Midlands	8	marginal marine	Heterolithic: mudstones, siltstones; some dolomitic	0
Blue Anchor	Triassic	Needwood	12	marginal marine	Heterolithic: mudstones, siltstones; some dolomitic	0
Blue Anchor	Triassic	Worcester	7	marginal marine	Heterolithic: mudstones, siltstones; some dolomitic	0
Blue Anchor	Triassic	Cheshire	8	marginal marine	Heterolithic: mudstones, siltstones; some dolomitic	1
Blue Anchor	Triassic	Wessex	31	marginal marine	Heterolithic: mudstones, siltstones; some dolomitic	27
Blue Anchor	Triassic	Bristol	9	marginal marine	Heterolithic: mudstones, siltstones; some dolomitic	8
Penarth	Triassic	Wessex	13	marine	Heterolithic: mudstones, limestones, sandstones	205
Penarth	Triassic	Worcester	12	marine	Heterolithic: mudstones, limestones, sandstones	166
Penarth	Triassic	Bristol	7	marine	Heterolithic: mudstones, limestones, sandstones	197
Penarth	Triassic	East Midlands	11	marine	Heterolithic: mudstones, limestones, sandstones	147
Penarth	Triassic	Cheshire	13	marine	Heterolithic: mudstones, limestones, sandstones	71
Penarth	Triassic	Needwood	10	marine	Heterolithic: mudstones, limestones, sandstones	38
Penarth	Triassic	Carlisle	12	marine	Heterolithic: mudstones, limestones, sandstones	36
Blue Lias	Jurassic	East Midlands	43	shallow marine	Interbedded limestones and calcareous mudstones	16
Blue Lias	Jurassic	Gloucestershire	55	shallow marine	Interbedded limestones and calcareous mudstones	31
Blue Lias	Jurassic	Mendip	90	shallow marine	Interbedded limestones and calcareous mudstones	79
Blue Lias	Jurassic	Wessex	26	shallow marine	Interbedded limestones and calcareous mudstones	136
Scunthorpe Mudstone	Jurassic	East Midlands	128	shallow marine	calcareous mudstone	84
Redcar Mudstone	Jurassic	Yorkshire	283	shallow marine	Interbedded limestones and mudstones	130
Charmouth Mudstone	Jurassic	East Midlands	131	marine: shallow-deep shelf	Heterolithic: black shales, mudstones, limestones, sandstones	53
Charmouth Mudstone	Jurassic	Gloucestershire	253	marine: shallow-deep shelf	Heterolithic: black shales, mudstones, limestones, sandstones	50
Charmouth Mudstone	Jurassic	Mendip	290	marine: shallow-deep shelf	Heterolithic: black shales, mudstones, limestones, sandstones	49
Charmouth Mudstone	Jurassic	Wessex	140	marine: shallow-deep shelf	Heterolithic: black shales, mudstones, limestones, sandstones	239
Dyrham	Jurassic	East Midlands	13	shallow marine	Silty mudstone and sandstone	20
Dyrham	Jurassic	Gloucestershire	46	shallow marine	Silty mudstone and sandstone	16
Dyrham	Jurassic	Mendip	73	shallow marine	Silty mudstone and sandstone	2
Dyrham	Jurassic	Wessex	120	shallow marine	Silty mudstone and sandstone	98
Staithes Sandstone	Jurassic	Yorkshire	30	shallow marine	Silty sandstone	20
Yorkshire Ironstone	Jurassic	Yorkshire	25	cyclic marine	Heterolithic: mudstones, ironstones sandstones	75
Marlstone Rock	Jurassic	East Midlands	9	marine	ooidal limestone and calcareous sandstone	66
Marlstone Rock	Jurassic	Gloucestershire	7	marine	ooidal limestone and calcareous sandstone	18
Marlstone Rock	Jurassic	Mendip	3	marine	ooidal limestone and calcareous sandstone	49
Beacon Limestone	Jurassic	Wessex	3.65	marine	limestone	123
Beacon Limestone	Jurassic	Mendip	4	marine	limestone	68
Beacon Limestone	Jurassic	Gloucestershire	4	marine	limestone	1
Whitby Mudstone	Jurassic	Yorkshire	43	marine	mudstone and siltstone	133
Whitby Mudstone	Jurassic	Gloucestershire	37	marine	mudstone and siltstone	33
Whitby Mudstone	Jurassic	East Midlands	61	marine	mudstone and siltstone	48
Bridport Sand	Jurassic	Gloucestershire	19	shallow marine	siltstone and fine sand	33
Bridport Sand	Jurassic	Wessex	30	shallow marine	siltstone and fine sand	35
Bridport Sand	Jurassic	Mendip	183	shallow marine	siltstone and fine sand	21
Blea Wyke Sandstone	Jurassic	Yorkshire	16	shallow marine	siltstone and sandstone	32
Birdlip Limestone	Jurassic	Cotswolds	45	marine	ooidal limestone	125
Northampton Sand	Jurassic	Cotswolds	6	shallow marine	sandy ironstone	0
Northampton Sand	Jurassic	East Midlands	6	shallow marine	sandy ironstone	0
Dogger	Jurassic	Yorkshire	2	shallow marine	heterolithic sandstone, limestone, ironstone	14
Saltwick	Jurassic	Yorkshire	30	terrestrial	mudstone, siltstone, sandstone; with coal seams	1
Eller Beck	Jurassic	Yorkshire	6	marine	ironstone, sandstone, mudstone	14
Grantham	Jurassic	East Midlands	5	mixed marine/terrestrial	mudstone, siltstone, sandstone	3
Inferior Oolite	Jurassic	Cotswolds	170	marine	limestone, with sandstone, mudstone	38
Inferior Oolite	Jurassic	Wessex	40	marine	limestone, with sandstone, mudstone	204
Aston Limestone	Jurassic	Cotswolds	6.45	marine	ooidal, sandy limestone	94
Cloughton	Jurassic	Yorkshire	50	fluvial/mixed marine/terrestrial	mudstone, siltstone, sandstone	30
Lincolnshire Limestone	Jurassic	East Midlands	15	marine	limestone and mudstone	74
Scarborough	Jurassic	Yorkshire	30	marine	limestone, sandstone, mudstone	86
Scalby	Jurassic	Yorkshire	40	fluvial	sandstone, siltstone, mudstone	2
Salperton Limestone	Jurassic	Cotswolds	13	marine	limestone	44
Horsehay Sand	Jurassic	Cotswolds	7	mixed marine/terrestrial	medium sandstone	0
Horsehay Sand	Jurassic	Cotswolds	7	mixed marine/terrestrial	medium sandstone	0
Chipping Norton Limestone	Jurassic	Cotswolds	6	mixed marine/terrestrial	limestone, mudstone, fine sand; with coal seams	96
Fuller's Earth	Jurassic	Cotswolds	126	mixed marine/terrestrial	mudstone and limestone	124
Fuller's Earth	Jurassic	Wessex	260	mixed marine/terrestrial	mudstone and limestone	61
Sharp's Hill	Jurassic	Cotswolds	5	mixed marine/terrestrial	mudstone and limestone	76
Sharp's Hill	Jurassic	East Midlands	5	mixed marine/terrestrial	mudstone and limestone	2
Rutland	Jurassic	East Midlands	12	deltaic	mudstone and siltstone	62
Taynton Limestone	Jurassic	Cotswolds	7	marine	limestone	72
Hampen	Jurassic	Cotswolds	9	marine	limestone and marl	10
Tresham Rock	Jurassic	Cotswolds	9	marine	limestone	12
Athelstan Oolite	Jurassic	Cotswolds	11	marine	limestone	16
White Limestone	Jurassic	Cotswolds	20	marine	limestone	138
White Limestone	Jurassic	East Midlands	30	marine	limestone	63
Blisworth Limestone	Jurassic	East Midlands	7	marine	limestone	52
Blisworth Clay	Jurassic	East Midlands	4	mixed marine/terrestrial	mudstone and limestone	29
Frome Clay	Jurassic	Wessex	35	marine	mudstone and limestone	31
Forest Marble	Jurassic	Wessex	55	mixed marine/terrestrial	mudstone, sandstone, limestone	108
Forest Marble	Jurassic	Cotswolds	20	mixed marine/terrestrial	mudstone, sandstone, limestone	76
Forest Marble	Jurassic	East Midlands	5	mixed marine/terrestrial	mudstone, sandstone, limestone	4
Cornbrash	Jurassic	Wessex	10.5	marine	limestone	36
Cornbrash	Jurassic	Cotswolds	3	marine	limestone	31
Cornbrash	Jurassic	East Midlands	3	marine	limestone	41
Cornbrash	Jurassic	Yorkshire	3	marine	limestone	36
Cayton Clay	Jurassic	Yorkshire	3	marine	mudstone, clay	29
Kellaways	Jurassic	Wessex	35	marine	mudstone, sandstone, siltstone	27
Kellaways	Jurassic	Cotswolds	20	marine	mudstone, sandstone, siltstone	34
Kellaways	Jurassic	East Midlands	7	marine	mudstone, sandstone, siltstone	79
Osgodby	Jurassic	Yorkshire	26	marine	sandstone, limestone	61
Oxford Clay	Jurassic	Yorkshire	37	marine	mudstone	11
Oxford Clay	Jurassic	Cotswolds	50	marine	mudstone	110
Oxford Clay	Jurassic	East Midlands	70	marine	mudstone	135
Oxford Clay	Jurassic	Wessex	102	marine	mudstone	134
Redcliff	Jurassic	Wessex	28	marine	sandstone, mudstone	45
Lower Calcareous Grit	Jurassic	Yorkshire	50	marine	sandstone	37
Lower Calcareous Grit	Jurassic	Wessex	10	marine	sandstone	14
Lower Calcareous Grit	Jurassic	East Midlands	10	marine	sandstone	11
West Walton	Jurassic	East Midlands	15	marine	mudstone, sandstone, limestone	113
Coralline Oolite	Jurassic	Yorkshire	60	marine	limestone	102
Osmington Oolite	Jurassic	Wessex	17	marine	sandy limestone	72
Stanford	Jurassic	Wessex	15	marine	limestone, calcareous mudstone	53
Stanford	Jurassic	East Midlands	26	marine	limestone, calcareous mudstone	11
Kingston	Jurassic	Wessex	30	marine	mudstone, sandstone, limestone	54
Kingston	Jurassic	East Midlands	15	marine	mudstone, sandstone, limestone	10
Clavellata	Jurassic	Wessex	5	marine	sandy limestone	84
Upper Calcareous Grit	Jurassic	Yorkshire	11	marine	limestone, calcareous mudstone	32
Ampthill Clay	Jurassic	Yorkshire	46	marine	limestone, mudstone	5
Ampthill Clay	Jurassic	Wessex	20	marine	limestone, mudstone	28
Ampthill Clay	Jurassic	East Midlands	90	marine	limestone, mudstone	113
Sandsfoot	Jurassic	Wessex	7	marine	mudstone, sandstone, limestone	99
Kimmeridge Clay	Jurassic	East Midlands	100	marine	mudstone, siltstone	91
Kimmeridge Clay	Jurassic	Yorkshire	305	marine	mudstone, siltstone	18
Kimmeridge Clay	Jurassic	Wessex	550	marine	mudstone, siltstone	247
Abbotsbury Ironstone	Jurassic	Wessex	35	marine	sandstone, limestone, mudstone	75
Lulworth	Jurassic	Wessex	22	mixed marine/terrestrial	limestone, mudstone, evaporite,	42
Portland Sand	Jurassic	Wessex	39	marine	mudstone, sandstone, limestone	48
Portland Sand	Jurassic	East Midlands	8.5	marine	mudstone, sandstone, limestone	11
Portland Stone	Jurassic	Wessex	38	marine	limestone	102
Portland Stone	Jurassic	East Midlands	20	marine	limestone	11
Sandringham Sand	Jurassic	East Midlands	50	marine	sand, clay	15
Spilsby Sandstone	Jurassic	East Midlands	24	marine	sandstone	49

## Sheet: Wessex basin
WESSEX BASIN TRIASSIC AND JURASSIC FORMATIONS
FORMATION	PERIOD	BASIN	THICKNESS	FACIES	LITHOLOGY	GENERA
Lulworth	Jurassic	Wessex	22	mixed marine/terrestrial	limestone, mudstone, evaporite,	42
Portland Stone	Jurassic	Wessex	38	marine	limestone	102
Portland Sand	Jurassic	Wessex	39	marine	mudstone, sandstone, limestone	48
Kimmeridge Clay	Jurassic	Wessex	550	marine	mudstone, siltstone	247
Sandsfoot	Jurassic	Wessex	7	marine	mudstone, sandstone, limestone	99
Clavellata	Jurassic	Wessex	5	marine	sandy limestone	84
Osmington Oolite	Jurassic	Wessex	17	marine	sandy limestone	72
Redcliff	Jurassic	Wessex	28	marine	sandstone, mudstone	45
Oxford Clay	Jurassic	Wessex	102	marine	mudstone	134
Kellaways	Jurassic	Wessex	35	marine	mudstone, sandstone, siltstone	27
Cornbrash	Jurassic	Wessex	10.5	marine	limestone	36
Forest Marble	Jurassic	Wessex	55	mixed marine/terrestrial	mudstone, sandstone, limestone	108
Frome Clay	Jurassic	Wessex	35	marine	mudstone and limestone	31
Fuller's Earth	Jurassic	Wessex	260	mixed marine/terrestrial	mudstone and limestone	61
Inferior Oolite	Jurassic	Wessex	40	marine	limestone, with sandstone, mudstone	204
Bridport Sand	Jurassic	Wessex	30	shallow marine	siltstone and fine sand	35
Beacon Limestone	Jurassic	Wessex	3.65	marine	limestone	123
Dyrham	Jurassic	Wessex	120	shallow marine	Silty mudstone and sandstone	98
Charmouth Mudstone	Jurassic	Wessex	140	marine: shallow-deep shelf	Heterolithic: black shales, mudstones, limestones, sandstones	239
Blue Lias	Jurassic	Wessex	26	shallow marine	Interbedded limestones and calcareous mudstones	136
Penarth	Triassic	Wessex	13	marine	Heterolithic: mudstones, limestones, sandstones	205
Blue Anchor	Triassic	Wessex	31	marginal marine	Heterolithic: mudstones, siltstones; some dolomitic	27
Branscombe Mudstone	Triassic	Wessex	246	terrestrial	Heterolithic: mudstones, siltstones, gypsum/anhydrite	1
Arden Sandstone	Triassic	Wessex	29	fluvial	Heterolithic: mudstones, siltstones, sandstones	12
Sidmouth Mudstone	Triassic	Wessex	180	terrestrial	Heterolithic: mudstones, siltstones, halite	1
Otter Sandstone	Triassic	Wessex	109	fluvial	fine sandstone	21
Budleigh Salterton Pebble Bed	Triassic	Wessex	26	fluvial	pebbly sandstone	0
Aylesbeare Mudstone	Triassic	Wessex	493	terrestrial	silty mudstone	0

## Sheet: East Mids basin
EAST MIDLANDS BASIN TRIASSIC AND JURASSIC FORMATIONS
FORMATION	PERIOD	BASIN	THICKNESS	FACIES	LITHOLOGY	GENERA
Kimmeridge Clay	Jurassic	East Midlands	100	marine	mudstone, siltstone	91
Ampthill Clay	Jurassic	East Midlands	90	marine	limestone, mudstone	113
West Walton	Jurassic	East Midlands	15	marine	mudstone, sandstone, limestone	113
Oxford Clay	Jurassic	East Midlands	70	marine	mudstone	135
Kellaways	Jurassic	East Midlands	7	marine	mudstone, sandstone, siltstone	79
Cornbrash	Jurassic	East Midlands	3	marine	limestone	41
Blisworth Clay	Jurassic	East Midlands	4	mixed marine/terrestrial	mudstone and limestone	29
Blisworth Limestone	Jurassic	East Midlands	7	marine	limestone	52
Rutland	Jurassic	East Midlands	12	deltaic	mudstone and siltstone	62
Lincolnshire Limestone	Jurassic	East Midlands	15	marine	limestone and mudstone	74
Grantham	Jurassic	East Midlands	5	mixed marine/terrestrial	mudstone, siltstone, sandstone	3
Northampton Sand	Jurassic	East Midlands	6	shallow marine	sandy ironstone	0
Whitby Mudstone	Jurassic	East Midlands	61	marine	mudstone and siltstone	48
Marlstone Rock	Jurassic	East Midlands	9	marine	ooidal limestone and calcareous sandstone	66
Dyrham	Jurassic	East Midlands	13	shallow marine	Silty mudstone and sandstone	20
Charmouth Mudstone	Jurassic	East Midlands	131	marine: shallow-deep shelf	Heterolithic: black shales, mudstones, limestones, sandstones	53
Scunthorpe Mudstone	Jurassic	East Midlands	128	shallow marine	calcareous mudstone	84
Penarth	Triassic	East Midlands	11	marine	Heterolithic: mudstones, limestones, sandstones	147
Blue Anchor	Triassic	East Midlands	8	marginal marine	Heterolithic: mudstones, siltstones; some dolomitic	0
Branscombe Mudstone	Triassic	East Midlands	38	terrestrial	Heterolithic: mudstones, siltstones, gypsum/anhydrite	0
Arden Sandstone	Triassic	East Midlands	3	fluvial	Heterolithic: mudstones, siltstones, sandstones	1
Sidmouth Mudstone	Triassic	East Midlands	129	terrestrial	Heterolithic: mudstones, siltstones, halite	0
Tarporley Siltstone	Triassic	East Midlands	47	fluvial	Heterolithic: interbedded sandstones, siltstones, mudstones	6
Bromsgrove Sandstone	Triassic	East Midlands	350	fluvial	fine sandstone	0
Nottingham Castle Sandstone	Triassic	East Midlands	184	fluvial	pebbly conglomerate	0
Lenton Sandstone	Triassic	East Midlands	70	aeolian	fine sandstone	0

## Sheet: Yorkshire basin
YORKSHIRE (CLEVELAND) BASIN TRIASSIC AND JURASSIC FORMATIONS
FORMATION	PERIOD	BASIN	THICKNESS	FACIES	LITHOLOGY	GENERA
Kimmeridge Clay	Jurassic	Yorkshire	305	marine	mudstone, siltstone	18
Ampthill Clay	Jurassic	Yorkshire	46	marine	limestone, mudstone	5
Upper Calcareous Grit	Jurassic	Yorkshire	11	marine	limestone, calcareous mudstone	32
Coralline Oolite	Jurassic	Yorkshire	60	marine	limestone	102
Lower Calcareous Grit	Jurassic	Yorkshire	50	marine	sandstone	37
Oxford Clay	Jurassic	Yorkshire	37	marine	mudstone	11
Osgodby	Jurassic	Yorkshire	26	marine	sandstone, limestone	61
Cayton Clay	Jurassic	Yorkshire	3	marine	mudstone, clay	29
Cornbrash	Jurassic	Yorkshire	3	marine	limestone	36
Scalby	Jurassic	Yorkshire	40	fluvial	sandstone, siltstone, mudstone	2
Scarborough	Jurassic	Yorkshire	30	marine	limestone, sandstone, mudstone	86
Cloughton	Jurassic	Yorkshire	50	fluvial/mixed marine/terrestrial	mudstone, siltstone, sandstone	30
Eller Beck	Jurassic	Yorkshire	6	marine	ironstone, sandstone, mudstone	14
Saltwick	Jurassic	Yorkshire	30	terrestrial	mudstone, siltstone, sandstone; with coal seams	1
Dogger	Jurassic	Yorkshire	2	shallow marine	heterolithic sandstone, limestone, ironstone	14
Blea Wyke Sandstone	Jurassic	Yorkshire	16	shallow marine	siltstone and sandstone	32
Whitby Mudstone	Jurassic	Yorkshire	43	marine	mudstone and siltstone	133
Yorkshire Ironstone	Jurassic	Yorkshire	25	cyclic marine	Heterolithic: mudstones, ironstones sandstones	75
Staithes Sandstone	Jurassic	Yorkshire	30	shallow marine	Silty sandstone	20
Redcar Mudstone	Jurassic	Yorkshire	283	shallow marine	Interbedded limestones and mudstones	130
